# Supplementary material for: The Construction and Preclinical Evaluation of Antitumor Activity of a Novel MIgG-OXA ADC in Lung Adenocarcinoma
Source: Oncol Res. 2026 Jul 16;34(8):21. doi: 10.32604/or.2026.080413 (PMC13397353; doi:10.32604/or.2026.080413)
Supplement: Supplementary file 1 [file OncolRes-34-80413-s001.zip]

Archive with 1 entries (1 files):
- TSP_OR_80413-s001.docx
